# Supplementary material for: Supervised Statistical Learning Prediction of Soybean Varieties and Cultivation Sites Using Rapid UPLC-MS Separation, Method Validation, and Targeted Metabolomic Analysis of 31 Phenolic Compounds in the Leaves
Source: Metabolites. 2021 Dec 17;11(12):884. doi: 10.3390/metabo11120884 (PMC8704512; doi:10.3390/metabo11120884)
Supplement: Supplementary file 1 [file metabolites-11-00884-s001.zip]

Archive with 1 entries (1 files):
- metabolites-1492248-supplementary.pdf
